# Supplementary material for: A fast and accurate method to detect allelic genomic imbalances underlying mosaic rearrangements using SNP array data
Source: BMC Bioinformatics. 2011 May 17;12:166. doi: 10.1186/1471-2105-12-166 (PMC3118168; doi:10.1186/1471-2105-12-166)
Supplement: Additional file 6 — List and details of used MLPA probes for validating new mosaic rearrangements. [file 1471-2105-12-166-S6.XLS]

## Sheet: SUPP_TABLE MLPA PROBES
Probe	Chr. Band	Test	Start	End	Left Probe Hybridization Sequence	Right Probe Hybridization Sequence
DNMT3A-2p23	2p	mosaic	25358337	25358336	CTGTATTTGTAGCCCCTGGCCTGGGCACTC	AAGGGCAGCAGATACCCTGTTTGCCTCCCTGAGTGC
GRIA2	4q	mosaic	158464041	158464100	CCTTAGTTGGTGTCAGCGTATGTATCCATC	TGTGCCTAGAAGGGGTCTAACTGCCGATCC
PARK2	6q	mosaic	162784433	162784479	CTCCAGCCATGGTTTCCCAGTGGA	GGTCGATTCTGACACCAGCATCT
UBN2	7q	mosaic	138596940	138596999	CACTTCTCAGGTTATGCCCAAAGTGGTACCTA	CACTCCCAGAGGGTCTACCTGTACTTCTTG
HIPK2	7q	mosaic	139062321	139062386	CTGATGAAACTCAAAAGCCTAGGTCTTATCCACG	CTGACCTCAAACCAGAAAACATCATGCTGGTG
GRAMD1B	11q	mosaic	122979344	122979401	CCTCTGTGTCCCAAGGAGCTCTGGCACTTTG	TTCACCAGTGCTATGGGAACGAATTGG
SCN3B	11q	mosaic	123014163	123014240	GGAGAGGACTTCACCTCTGTGGTCTCAGAAATCATG	ATGTACATCCTTCTGGTCTTCCTCACCTTGTGGCTGCTCATC
USP8	15q	mosaic	48520854	48520934	CTGAAGATCTTTAAGACAGCAGAAGAATGCAGATT	AGATCGTGATGAGGAAAGGGCCTATGTACTATATATGAAATACGTG
PRKRIP1	7q	control	101827026	101827097	GAGTTCCACGTGTACAGACATCTGCGCCGGA	GAGAATATCAGCGACAGGACTACATGGATGCCATGGCTGAG
EPAS1	2p	control	46427621	46427688	CCACAGTGTGAGCTCCCATCTGGACAAGGCCTCCAT	CATGCGACTGGCAATCAGCTTCCTGCGAACAC
Coordinates from hg18 assembly
